# Supplementary material for: Exploring the Expression and Perceived Relational Correlates of Perfectionism in Higher Education: A Multicenter Study
Source: Healthcare (Basel). 2026 Mar 12;14(6):727. doi: 10.3390/healthcare14060727 (PMC13026897; doi:10.3390/healthcare14060727)
Supplement: Supplementary file 1 [file healthcare-14-00727-s001.zip]

Archive with 1 entries (1 files):
- healthcare-4087538-supplementary.pdf
